# Supplementary material for: Hypoglycemic Properties of Leccinum scabrum Extracts—An In Vitro Study on α-Glucosidase and α-Amylase Inhibition and Metabolic Profile Determination
Source: J Fungi (Basel). 2024 Oct 15;10(10):718. doi: 10.3390/jof10100718 (PMC11508548; doi:10.3390/jof10100718)
Supplement: Supplementary file 1 [file jof-10-00718-s001.zip]

Archive with 1 entries (1 files):
- jof-3214316-supplementary.pdf
